# Supplementary material for: A Comparative Genome-Wide Analysis of the R2R3-MYB Gene Family Among Four Gossypium Species and Their Sequence Variation and Association With Fiber Quality Traits in an Interspecific G. hirsutum × G. barbadense Population
Source: Front Genet. 2019 Aug 15;10:741. doi: 10.3389/fgene.2019.00741 (PMC6704801; doi:10.3389/fgene.2019.00741)
Supplement: Supplementary file 1 [file Table_1.xlsx]

## Sheet: Table S1
Table S1 Gene-specific primers used in quantitative RT-PCR (qRT-PCR) and high resolution melting (HRM) analysis
Experiment	Name	Sequence (5′→3′)
Quantitative RT-PCR	Gh_A01G1265/GOBAR_AA11747-qF	CATACACTTTTAGGCAATCGGTGGT
	Gh_A01G1265/GOBAR_AA11747-qR	ATCGATGCCCATGTTTATGAGCTT
	Gh_A03G0883/GOBAR_AA38916-qF	TGAAGAACCATTGGCATGTGA
	Gh_A03G0883/GOBAR_AA38916-qR	ATGCCTAGTCGTCTATCCGAA
	Gh_A05G2120/GOBAR_AA08895-qF	CATCGTCCTCTAAATGGAACAGC
	Gh_A05G2120/GOBAR_AA08895-qR	TTGAAACTCAAAGATGGGGTTGC
	Gh_A05G2342/GOBAR_AA17937-qF	TCAATCAACCCACCAACACC
	Gh_A05G2342/GOBAR_AA17937-qR	CACTGCTGCTAGAGTTTCCT
	Gh_A12G1020/GOBAR_AA24908-qF	CTACTTAGGTGTGGAAAGAGTTG
	Gh_A12G1020/GOBAR_AA24908-qR	GGCCTTTTGTTGCTCTTCT
	Gh_A13G1399/GOBAR_AA04000-qF	AGCTGGTTCAAGTAATCTTAAGCTA
	Gh_A13G1399/GOBAR_AA04000-qR	GCTGAACAACTCCCAATGCT
	Gh_D03G1250/GOBAR_DD27042-qF	TTACGACACAGGAGGACCAA
	Gh_D03G1250/GOBAR_DD27042-qR	ATCCAATGAAGGAGAAGCCAT
	Gh_D05G2713/GOBAR_DD19015-qF	AGTCCCATGTGAAATCCGAAC
	Gh_D05G2713/GOBAR_DD19015-qR	CCAGAACCCTGCTCAAGCC
	Gh_D07G0169/GOBAR_DD26856-qF	TGGTCCCATTACAACCACCT
	Gh_D07G0169/GOBAR_DD26856-qR	ACTGTACAATGACTCGAGCA
	his-qF	CGGTGGTGTGAAGAAGCCTCAT
	his-qR	AATTTCACGAACAAGCCTCTGGAA
HRM	A01_SNP_75279139-F	TCCATCTCAGCCTACAACTTTTACC
	A01_SNP_75279139-R	TTCTACCATTTCATTGCATCCGCTA
	A03_SNP_56268582/56268668-F	TGCCTAGTCGTCTATCCGAA
	A03_SNP_56268582/56268668-R	CAGTGAAGAACCATTGGCAT
	A03_SNP_56269274-F	TCTGTTTCCTTGCCACTTACCG
	A03_SNP_56269274-R	CAGCAAAACAAGGAGCTTTGAGG
	A03_SNP_94860485-F	TATGTTGCAGGACCCATGTTCATCG
	A03_SNP_94860485-R	CTCTCAACATCCCGCGTCAC
	A05_SNP_11408439-F	CATAAAGATTTACGGCAGCGGTT
	A05_SNP_11408439-R	CATTGCCCTTCGTTGCACCT
	A05_SNP_24158570-F	CATCGTCCTCTAAATGGAACAGC
	A05_SNP_24158570-R	TTGAAACTCAAAGATGGGGTTGC
	A05_SNP_28567212-F	CTCCCTATAATAAATCCTCCCTTCA
	A05_SNP_28567212-R	AGATCAGGCCTCAAGTAGTTTATCC
	A05_SNP_83357615-F	CGATTGCCACTCACTTGCC
	A05_SNP_83357615-R	GGCTGCATTCTTGGATTGACC
	A05_SNP_83357788-F	GATCCCATCACTCACAAACCC
	A05_SNP_83357788-R	CGAGCCCTGTAATGATTGGT
	A05_SNP_83358199-F	TTTGGCTGATTACAAAGAGGGTA
	A05_SNP_83358199-R	GATTCTTTGCCGCTATCCG
	A12_SNP_61827377-F	CTGCAACTCTTTCCACACCTAAGTA
	A12_SNP_61827377-R	TCCAACATCTCTCTCTCTCTCTTTC
	A13_SNP_70850590-F	TGGGCAGCCATAGCATCGTA
	A13_SNP_70850590-R	GCTGACTGAAACTTCCTTAGCTT
	D03_SNP_39979124-F	ACAACGAGATCAAGAACTACTGG
	D03_SNP_39979124-R	CCTGAGAAGGGCAAGGAATCCAC
	D05_SNP_29061704-F	ATGTTATTCCATGCACAAGAATCGAG
	D05_SNP_29061704-R	TTGACCGATGCCATATCAAGCC
	D05_SNP_29062660-F	CAACAGACTCAAGTAAAGGTGGT
	D05_SNP_29062660-R	TTGGTGTATTCCCAGGTAGCCAT
	D11_SNP_45220974-F	TTATCGTTTCTTGAGAAGTGGCT
	D11_SNP_45220974-R	CTTGAAACGAAATGAAGCTAAGAGAG
	D11_SNP_45682284-F	AACCACTGGCATGTTATAATGGC
	D11_SNP_45682284-R	TGCTGGAAATTGTTGATTGATCACT
	D12_SNP_47650460-F	CTTGCCAGGCTTTGAGTACGTC
	D12_SNP_47650460-R	ACAGGTTGTCCCAAATCTTACCAC
	D12_SNP_47650374-F	GGTGGTAAGATTTGGGACAACCT
	D12_SNP_47650374-R	TGCACGTCTCCAGGCTGA
	D12_SNP_47650442-F	TCAAAATAAAAGCATCCGACA
	D12_SNP_47650442-R	TCAAATCTAAGCCATATGACC
	D12_SNP_49762738-F	TTGATGTTTCAGGTTTGCTTAGATGCAG
	D12_SNP_49762738-R	TCTTGTTCAGTGAAGTTACCACGTT
	D12_SNP_49763474-F	ATTTCTCATGAATCTGTGTCGGTGG
	D12_SNP_49763474-R	ATCATGAGCCTGAGCTGAAGCA
	D06_SNP_1821446-F	TCAACCACCGTCGTAACCTTC
	D06_SNP_1821446-R	TTACACCATCGTAACCGACA
	D06_SNP_1821486-F	GATGGCTTCTACGAGGAAAGATATG
	D06_SNP_1821486-R	CTTTAACGTCGAGTTCCAGTGGT
	D06_SNP_1821996-F	CTACTTTACTCAGCCTCTCGT
	D06_SNP_1821997-R	TTCTCTTCTTCCCCTACTCG
	D11_SNP_47937585/D11_SNP_47937659-F	CATTAACACAACCGAGCAA
	D11_SNP_47937585/D11_SNP_47937660-R	AAGTGCAACTCTTATCATGGG

## Sheet: Table S2
Table S2 The number of the R2R3-MYBs in the clades or subgroups
Gossypium clade (C)	A. thaliana subgroup (S)	A2	D5	AD1			AD2
				At	Dt	Scaff	At	Dt
C1	S18	6	7	6	7		4	6
C2	S25	15	15	14	14		17	12
	S21	8	7	8	7		9	7
	S23	2	2	2	2		2	0
	S22	10	11	11	10		10	9
	G-S1	2	2	1	2		2	1
C3	None	9	9	8	8		7	6
	S19-20	15	14	14	13		15	10
C4	S16	3	2	2	2		2	0
	S13	14	14	13	14		13	8
C5	None	3	3	2	3		3	3
C6	S10-24	9	11	11	9		9	10
	S11	8	8	7	7	1	6	4
C7	S9	9	10	10	10		9	7
C8	G-S2	9	13	10	10	1	10	9
	S2	3	3	3	3		3	1
	S3	2	2	2	2		1	2
C9	S1	9	9	7	9		7	9
C10	S4	11	11	10	10	1	11	8
	None	10	11	8	11	2	8	9
C11	G-S3	7	6	6	6		4	1
	S15	4	4	4	4		2	4
	S6	4	4	2	4		2	1
	S5	5	5	3	2	2	2	5
	None	8	9	9	9		7	7
	S7	4	4	3	4		4	2
C12	K5	1	1	1	1		1	1
C13	S14	14	14	14	14		12	13
None' indacate no functional annotation in Arabidopsis

## Sheet: Table S3
Table S3 The QTL of the fiber quality and yield traits
QTL	Chromosome	Trait	LOD	R-sq	Position
qFE1-1	1	FE	3.46	14.29	14
EL01.1	1	FE	3	8	21.7
qFE1-2	1	FE	3.68	14.63	39.2
EL01.1	1	FE	3	9	50
EL01.1	1	FE	3	8	55.9
EL01.2	1	FE	3	2	97.3
Mp7_ML_1_1_3.44_[-]	1	FL	3.4	14	30.8
qFL-1	1	FL	2.53	9.33	34.2
FL01.1	1	FL	3	15	51.2
FL01.1a	1	FL	3	18	51.2
FL01.1b	1	FL	3	17	51.2
FL01.1c	1	FL	3	24	51.2
FL01.1d	1	FL	3	12	51.2
FL01.1e	1	FL	3	16	51.2
FL01.2	1	FL	3	10	55.9
F2-qFL-c1-1	1	FL	8.74	26.45	66.5
TC-qFL-c1-1	1	FL	5.04	19.5	66.5
F2-qFL-c1-2	1	FL	7.6	24.69	75.7
TC-qFL-c1-2	1	FL	6.57	1	75.7
TC-qFL-c1-3	1	FL	3.25	3.4	86.9
FMaQtlc01_1h	1	FM	3.2	13.3	96.7
FS1	1	FS	0.73	13.4	21.7
TC-qFS-c1-1	1	FS	9.36	14.9	75.7
TC-qFS-c1-2	1	FS	4.98	14.3	86.9
FS1	1	FS	0.91	12.4	97.3
q-STR-1-1	1	FS	0	12.56	169.1
FU01.1	1	FU	3	24	21.7
TC-qFU-c1-1	1	FU	2.71	10.05	102.6
qTL-LP-E2-Chr1-1	1	LP	0	15	64.129
qTL-LP-E2-Chr1-2	1	LP	0	15	74.634
qTL-LP-E3-Chr1	1	LP	0	24.1086	83.2
qMic-c1-1	1	Micronaire	4	7.76	8
qFM1-1	1	Micronaire	2.85	11.52	38.2
FF01.3	1	Micronaire	3	12	39.3
qMC-07-c1-1	1	Micronaire	2.61	12.22	51.3
q-MIC-1-1	1	Miconaire	0	16.8	62.8
TC-qMC-c1-1	1	Micronaire	2.75	7.68	70.9
FF01.1	1	Micronaire	3	9	74.7
FF01.2	1	Micronaire	3	18	76.6
Mp8_H_1_1_3.49_[-]	1	Micronaire	3.5	16	94.1
FF01.1	1	Micronaire	3	9	96.7
FF01.2	1	Micronaire	3	22	97.3
FF01.2	1	Micronaire	3	17	112
FF01.1	1	Micronaire	3	24	125.8
FL02.1	2	FL	3	13	0
FL02.1a	2	FL	3	12	0
FL02.1b	2	FL	3	18	0
qUI-2-1	2	FU	0	10.44	0
q-STR-2-1	2	FS	0	12.17	4.7
qFU-c2-2	2	FU	4.18	9.17	30.1
TC-qFU-c2-1	2	FU	2.58	1.8	39
Br8_Elo_2_1_3.91_[+]	2	FE	3.9	10	39.1
Cs8_Elo_2_2_4.13_[+]	2	FE	4.1	14	39.8
Mp8_Elo_2_2_3.98_[+]	2	FE	4	11	39.8
qFU-c2-1	2	FU	4.04	7.3	50.4
EL02.1	2	FE	3	14	61.8
qFS-c2-1	2	FS	3.86	7.3	63
EL02.1	2	FE	3	12	91.5
qTL-FE-E3-Chr2	2	FE	0	27.0364	116.116
qTL-FU-E4-Chr2	2	FU	0	20.7996	124.56
BC2S1_MIC_2_1_3.33_[-]	2	Micronaire	3.3	6	19
Ga7_H_2_4_5.64_[-]	2	Micronaire	5.6	15	35
qTL-MV-E4-Chr2	2	Micronaire	0	13.388	37.649
FF02.1	2	Micronaire	3	21	61.8
FF2	2	Micronaire	4.2	5.2	85.9
FF02.1	2	Micronaire	3	24	91.5
qTL-FE-E2-Chr3	3	FE	0	17	63.784
Lu7_UQLw_3_1_7.62_[-]	3	FL	7.6	33	8
Ga7_ML_3_1_5.47_[-]	3	FL	5.5	19	9
Ga7_UHML_3_1_5.16_[-]	3	FL	5.2	18	9
F2:3-qFL-c3-1	3	FL	2.89	14.19	12.3
Lu7_UHML_3_1_4.37_[-]	3	FL	4.4	16	20.5
F2:3-qFL-c3-2	3	FL	2.61	11.78	21.1
BC1_UHML_3_2_4.14_[-]	3	FL	4.1	13	35.9
FL03.1	3	FL	3	11	43.4
FL03.1a	3	FL	3	11	43.4
BC2S1_ML_3_2_4.48_[-]	3	FL	4.5	8	49.5
BC2S1_UHML_3_2_6.92_[-]	3	FL	6.9	12	49.5
Mp8_UHML_3_1_3.88_[+]	3	FL	3.9	14	54.3
LEN-1-C3	3	FL	4.99	10.5	55
LEN-2-C3	3	FL	4.43	14.8	129
qFL-c3-1	3	FL	3.89	7.77	136.6
qFS3-2	3	FS	4.5	16.55	1.8
qFS3-1	3	FS	2.71	10.84	14.2
BC1_STR_3_1_4.94_[-]	3	FS	4.9	18	62.6
BC1_STR_3_2_5.70_[-]	3	FS	5.7	20	73
STR-C3	3	FS	4.51	16.2	90
qTL-FU-E4-Chr3	3	FU	0	13.7975	63.784
FU03.1	3	FU	3	11	79.6
qTL-LP-E3-Chr3	3	LP	0	21.0787	63.784
Cs7_Fin_3_1_4.58_[+]	3	Micronaire	4.6	13	0
qFM3-1	3	Micronaire	4.28	15.22	1.4
FIN-1-c3	3	Micronaire	5.17	11.3	30
BC2_MIC_3_2_4.25_[+]	3	Micronaire	4.2	8	49.5
BC2_MR_3_2_4.67_[+]	3	Micronaire	4.7	9	49.5
BC2S1_MR_3_2_4.05_[+]	3	Micronaire	4	7	49.5
F2:3-qMC-c3-1	3	Micronaire	2.81	2.67	107.1
FIN2-c3	3	Micronaire	2.8	8.9	129
Ga7_ML_4_1_6.59_[+]	4	FL	6.6	23	56.5
Ga7_UHML_4_1_6.78_[+]	4	FL	6.8	23	56.5
Lu7_UQLw_4_1_3.78_[+]	4	FL	3.8	14	56.5
Mp8_ML_4_1_5.77_[+]	4	FL	5.8	21	61.6
Mp8_UHML_4_1_8.55_[+]	4	FL	8.5	35	61.6
FL04.1	4	FL	3	12	132.3
FL04.1a	4	FL	3	13	132.3
F2-qFS-c4-1	4	FS	3.5	12.37	8.01
Mp8_STR_4_1_3.95_[+]	4	FS	3.9	16	63.6
qTL-FS-E3-Chr4	4	FS	0	12.5766	104.172
qTL-FU-E1-Chr4	4	FU	0	26	68.136
TC-qFU-c4-1	4	FU	3	25.4	93.6
TC-qFU-c4-2	4	FU	2.76	41.22	105.6
q-MIC-4-1	4	Miconaire	0	15.58	96.5
q-MIC-4-2	4	Miconaire	0	10.78	98.3
q-MIC-4-3	4	Miconaire	0	11.99	109.4
Lu8_MIC_4_1_4.08_[-]	4	Micronaire	4.1	14	39.4
Ga7_MR_4_1_4.51_[-]	4	Micronaire	4.5	15	42.7
BC2_Hs_4_2_3.44_[+]	4	Micronaire	3.4	7	45.3
Lu7_Hs_4_2_5.36_[-]	4	Micronaire	5.4	20	60.6
FIN-c4	4	Micronaire	3.39	8.2	106
qFE-07A-c5-1	5	FE	2.58	10.1	4.7
FL05.2	5	FL	3	8	0
FL05.2a	5	FL	3	9	0
qFL-A5-1	5	FL	3.08	3.12	0
FL05.1	5	FL	3	10	7.9
qFL-A5-1	5	FL	4.96	3.61	26.14
qFL-A5-4	5	FL	3.01	2.97	27.32
LEN-C5	5	FL	4.49	14.4	31
qFL-07X-c5-1	5	FL	4.34	13.1	182.05
qFS-A5-1	5	FS	5.93	2.89	26.14
qFS-A5-1	5	FS	4.03	4.04	39.72
BC1_STR_5_3_3.98_[-]	5	FS	4	13	60.7
q-STR-5-1	5	FS	0	14.3	77.3
STR-1-C5	5	FS	5.61	21.3	101
qFS5-1	5	FS	3.54	13.14	198.7
STR-2-C5	5	FS	2.53	4.4	334
qUI-5-1	5	FU	0	8.52	0
qUI-5-2	5	FU	0	10.28	0
F2-qFU-c5-1	5	FU	2.64	5.51	12
Mp8_UI_5_1_3.53_[+]	5	FU	3.5	14	12.6
qFU5-1	5	FU	2.77	11.55	29.6
qFU5-2	5	FU	3.44	12.36	29.6
TC-qFU-c5-1	5	FU	2.83	21.22	43.9
F2-qFU-c5-2	5	FU	2.5	4.42	69.6
qTL-FU-E3-Chr5	5	FU	0	25.427	131.104
qLP-08A-c5-1	5	LP	2.87	18.06	2
qLP-C5-1	5	LP	3.88	7.5	145.3
qLP-C5-2	5	LP	3.23	6.84	151.1
qLP-C5-3	5	LP	2.52	5.4	156.8
FF05.1	5	Micronaire	3	36	7.9
BC1_Hs_5_1_3.82_[-]	5	Micronaire	3.8	12	27.7
Mp8_Hs_5_1_6.96_[-]	5	Micronaire	7	28	17.6
FIN-1-c5	5	Micronaire	3.91	12.5	29
Lu8_MIC_5_1_6.02_[+]	5	Micronaire	6	20	21.7
qMIC-A5-2	5	Miconaire	2.97	1.39	27.32
qFM-A5-1	5	Micronaire	3.46	1.25	46.74
Br7_Hs_5_2_3.53_[+]	5	Micronaire	3.5	8	50.7
q-MIC-5-3	5	Miconaire	0	13.01	92.1
FF05.2	5	Micronaire	3	14	86.7
FF5	5	Micronaire	4.43	22.6	86.7
q-MIC-5-2	5	Miconaire	0	8.35	125.2
FF5	5	Micronaire	5.9	30.2	119.2
qMIC-A5-4	5	Miconaire	3.23	2.25	188.41
q-MIC-5-1	5	Miconaire	0	20.98	190.6
F2:3-qMC-c5-1	5	Micronaire	3.33	31.95	208.3
qFM5-1	5	Micronaire	4.39	16.87	220.4
F2:3-qMC-c5-2	5	Micronaire	3.15	33.54	216.7
FIN-2-c5	5	Micronaire	5.51	22.2	271
F2-qFL-c6-1	6	FL	3.46	10.52	11.1
EL06.1	6	FE	3	11	11.5
Mp7_UHML_6_1_4.25_[-]	6	FL	4.2	15	12.4
Lu8_Elo_6_1_3.44_[+]	6	FE	3.4	14	14.2
FElQtlc06_1h	6	FE	3.25	15.3	19.1
F2:3-qFU-c6-1	6	FU	2.81	4.86	29.01
F2-qFU-c6-1	6	FU	2.87	12.36	37.7
FMrQtlc06_1h	6	FM	3	14.4	28.6
qTL-FU-E4-Chr6-1	6	FU	0	21.5115	52.4
FL06.1	6	FL	3	0	56.6
BC2_UHML_6_4_3.28_[-]	6	FL	3.3	6	56.7
EL06.2	6	FE	3	11	58
F2:3-qFL-c6-1	6	FL	3.75	0.9	59.3
qFL-A6-1	6	FL	2.55	2.66	90.23
qTL-FE-E1-Chr6	6	FE	0	12	129.836
qTL-FU-E4-Chr6-2	6	FU	0	19.1344	129.836
LEN-C6	6	FL	2.89	5.3	141
qTL-FS-E4-Chr6	6	FS	0	31.4269	150.9
qTL-FU-E4-Chr6-3	6	FU	0	22.2068	150.9
q-STR-6-1	6	FS	0	16.69	167.3
BC1_H_6_1_3.72_[+]	6	Micronaire	3.7	13	0
BC1_MIC_6_1_5.43_[+]	6	Micronaire	5.4	19	0
BC1_MR_6_1_3.73_[+]	6	Micronaire	3.7	13	0
FIN-1-c6	6	Micronaire	5.87	20.5	0
qFM-A6-1	6	Micronaire	5.99	2.66	15.19
FF06.2	6	Micronaire	3	15	28.5
Br7_H_6_1_6.19_[+]	6	Micronaire	6.2	16	32.3
Br7_MICm_6_1_6.19_[+]	6	Micronaire	6.2	15	33
qFM-A6-2	6	Micronaire	7.74	2.8	41.62
FF06.1	6	Micronaire	3	20	58
FIN-2-c6	6	Micronaire	4.46	15.1	154
FINc-c6	6	Micronaire	5.31	21.5	278
qFE-c7-1	7	FE	5.93	14.73	75.2
qFL7-1	7	FL	5.15	21.01	39.6
qFL-c7-1	7	FL	5.14	9.9	55.7
qFL-A7-1	7	FL	4.97	3.27	70.73
Fl07.1	7	FL	3	12	94.3
FL07.1a	7	FL	3	12	94.3
qFS-A7-1	7	FS	4.92	2.45	0
Mp7_STR_7_4_5.22_[+]	7	FS	5.2	15	24.5
qFS-c7-1	7	FS	12.52	26.21	56.7
qFS-c7-2	7	FS	11.73	27.09	76.2
q-STR-7-1	7	FS	0	14.04	85.9
F2-qFS-c7-1	7	FS	5.13	14.36	137.72
qUI-7-1	7	FU	0	9.32	0
qTL-FU-E1-Chr7	7	FU	0	12	8
qLP-07X-c7-1	7	LP	2.73	16.67	22.2
qLP-c7-1	7	LP	4.84	8.97	56.7
qLP-08A-c7-1	7	LP	3.33	15.19	57.7
q-MIC-7-1	7	Miconaire	0	12.31	66.6
q-MIC-7-2	7	Miconaire	0	15.91	186.4
qTL-MV-E2-Chr7	7	Micronaire	0	13	8
qFM7-1	7	Micronaire	5.59	17.67	29.6
qFM7-2	7	Micronaire	4.3	15.97	35.8
FEA02	8	FE	3.45	3.4	41.3
qFL-A8-1	8	FL	3.21	3.31	20.2
FLA02.1	8	FL	3	9	23.2
FLA02.1a	8	FL	3	11	23.2
qFL-A8-1	8	FL	4.59	2.81	37.06
qFS-A8-1	8	FS	3.26	3.38	20.2
qFS-A8-1	8	FS	15.61	7.66	37.06
FSA02	8	FS	3.33	5	99.1
F2:3-qFS-c8-1	8	FS	3.03	12.9	201.2
qUI-8-1	8	FU	0	16.94	0
F2:3-qFU-c8-1	8	FU	3.21	2.05	136.9
q-MIC-8-1	8	Miconaire	0	16.91	97
BC1_MIC_8_2_4.12_[-]	8	Micronaire	4.1	15	121.5
BC1_MR_8_2_3.84_[-]	8	Micronaire	3.8	14	121.5
BC1_H_8_2_3.83_[-]	8	Micronaire	3.8	13	137.3
qFE-07A-c9-1	9	FE	3.77	10.35	0.4
Cs8_SFI_9_2_6.22_[-]	9	FU	6.2	32	7.3
Ge6_ML_9_2_6.48_[+]	9	FL	6.5	26	20.3
Lu7_UQLw_9_2_9.46_[+]	9	FL	9.5	37	20.3
Ge6_STR_9_1_3.72_[+]	9	FS	3.7	12	20.3
Mp8_Elo_9_2_4.00_[+]	9	FE	4	11	26
FMeQtlc09_1h	9	FE	3.8	25.7	50.3
BC1_Elo_9_1_5.39_[+]	9	FE	5.4	18	64.5
qFU9-1	9	FU	5.45	20.85	76.7
qFE9-1	9	FE	3.21	23.73	97.2
qTL-LP-E3-Chr9	9	LP	0	18.6359	104
F2:3-qFL-c9-1	9	FL	2.81	20.48	114.8
F2:3-qFL-c9-2	9	FL	3.12	0	128.8
qTL-FS-E3-Chr9	9	FS	0	13.0642	135.298
TC-qFU-c9-1	9	FU	2.87	8.21	148.8
F2:3-qFE-c9-1	9	FE	5.57	41.8	166.2
qLP-C9-1	9	LP	2.55	4.73	189.5
F2:3-qFL-c9-3	9	FL	2.55	15.17	207.7
ELO-C9	9	FE	2.81	12.5	208
q-MIC-9-1	9	Miconaire	0	15.1	292.7
qFM-A9-1	9	Micronaire	7.94	2.87	17.8
Mp8_MICm_9_2_3.56_[+]	9	Micronaire	3.6	14	26
F2-qMC-c9-1	9	Micronaire	2.59	0.74	38.3
qMC-07W-c9-1	9	Micronaire	2.56	7.16	47.15
Lu7_MIC_9_1_5.22_[+]	9	Micronaire	5.2	16	57.3
Lu7_MR_9_3_8.94_[+]	9	Micronaire	8.9	30	66
FF9	9	Micronaire	6.12	8.3	107.2
qFM-A9-2	9	Micronaire	12	4.43	132.25
FIN-c9	9	Micronaire	2.99	29.1	295
FE10	10	FE	2.32	5.5	85.2
FMeQtlc10_1h	10	FE	3.11	12.4	87
BC2_Elo_10_3_4.72_[-]	10	FE	4.7	8	98.6
ELO-C10	10	FE	4.75	9.2	113
LEN-C10	10	FL	2.72	5.8	113
LnCV-chr10	10	FL	3.54	13.2	141.1
FMrQtlc10_1h	10	FM	3.09	20.5	65
Dn-chr10	10	FM	3.03	12.6	141.1
qTL-FS-E4-Chr10	10	FS	0	16.8367	0
qFS-A10-1	10	FS	3	2.45	16.46
qTL-FS-E3-Chr10	10	FS	0	25.598	60.84
qTL-FU-E4-Chr10	10	FU	0	14.0522	0
qUI-10-1	10	FU	0	10.62	0
F2:3-qFU-c10-1	10	FU	2.87	25.82	39.31
TC-qFU-c10-1	10	FU	2.91	0.17	99.6
qLP-C10-1	10	LP	3.09	5.92	85.3
qLP-C10-2	10	LP	3.28	6.75	87.8
qMIC-A10-1	10	Miconaire	2.83	1.24	49.85
q-MIC-10-1	10	Miconaire	0	22.36	91.8
q-MIC-10-2	10	Miconaire	0	9.92	152.8
FIN-1-c10	10	Micronaire	4.31	14.3	3
Cs9_MIC_10_1_4.25_[+]	10	Micronaire	4.2	18	15.5
BC1_MIC_10_2_5.62_[+]	10	Micronaire	5.6	21	16.6
TC-qMC-c10-1	10	Micronaire	2.66	0.39	63.5
FIN-2-c10	10	Micronaire	2.52	4.6	78
FF10.1	10	Micronaire	3	25	85.2
ELA03.1	11	FE	3	20	17.6
ELA03.1	11	FE	3	9	102.1
qTL-FE-E2-Chr11	11	FE	0	25	204.42
FLA03.1	11	FL	3	9	0
FLA03.1a	11	FL	3	8	0
qFL-07W-c11-1	11	FL	2.65	8.23	2.3
qFL-c11-1	11	FL	4	7.28	5.2
FLA03.1b	11	FL	3	26	38.9
FLA03.1c	11	FL	3	26	44.9
FLA03.1d	11	FL	3	29	44.9
qFS-07W-c11-1	11	FS	3.22	14.95	2.3
qFS-07X-c11-1	11	FS	2.7	14.42	2.3
qFS-c11-1	11	FS	4	8.9	12.9
qFS-A11-1	11	FS	5.82	2.73	16.85
qFS-A11-2	11	FS	5.93	3.12	119.17
qTL-FS-E1-Chr11	11	FS	0	21	204.42
qTL-FS-E2-Chr11	11	FS	0	21	204.42
q-STR-11-1	11	FS	0	29.22	234.7
qUI-11-1	11	FU	0	25.77	0
FUA03.1	11	FU	3	9	17.6
qFU11-2	11	FU	3.69	13.59	38.3
qFU11-1	11	FU	2.58	9.54	46.2
qTL-FU-E3-Chr11	11	FU	0	23.4277	204.42
FFA03.2	11	Micronaire	3	32	102.1
qFM-A11-2	11	Micronaire	6.15	2.73	119.17
TC-qMC-c11-1	11	Micronaire	2.68	8.22	167.1
Mp8_Elo_12_1_3.88_[+]	12	FE	3.9	11	35.6
Lu8_Elo_12_2_3.35_[+]	12	FE	3.4	13	38.5
EL12.1	12	FE	3	12	46.5
TC-qFE-c12-1	12	FE	3.26	7.1	80.2
F2:3-qFE-c12-1	12	FE	3.06	1.39	88.11
TC-qFE-c12-2	12	FE	4.07	10.1	88.11
F2:3-qFE-c12-2	12	FE	2.52	6.99	138.5
qFL-A12-1	12	FL	10.92	7.18	0
qFL-A12-1	12	FL	3.22	3.31	11.15
FL12.1	12	FL	3	19	26.2
FL12.1a	12	FL	3	24	26.2
TC-qFL-c12-1	12	FL	3.09	5.8	75.11
qFL-08A-c12-1	12	FL	4.33	16.72	77.05
TC-qFL-c12-2	12	FL	4.18	12.4	88.11
qFL-A12-2	12	FL	3.85	2.64	99.06
FMrQtlc12_1h	12	FM	4.31	18.3	4.9
qFS-A12-1	12	FS	14.53	7.33	0
qFS-A12-1	12	FS	3.27	3.38	11.15
Lu7_STR_12_1_4.41_[+]	12	FS	4.4	13	34.2
Ge6_STR_12_1_7.17_[+]	12	FS	7.2	31	38.5
qFS-A12-2	12	FS	4.61	2.07	84.93
TC-qFS-c12-1	12	FS	3.85	11.97	88.11
q-STR-12-1	12	FS	0	16.32	235.3
Br7_UI_12_1_4.39_[+]	12	FU	4.4	11	0
qUI-12-1	12	FU	0	11.97	0
qUI-12-2	12	FU	0	24.47	0
qUI-12-3	12	FU	0	22.27	0
Cs9_UI_12_1_5.08_[+]	12	FU	5.1	23	5.7
Cs9_UI_12_2_5.94_[+]	12	FU	5.9	27	12
FU12.2a	12	FU	3	20	26.7
Cs8_SFI_12_1_7.38_[-]	12	FU	7.4	23	33.6
Cs9_UI_12_3_7.82_[+]	12	FU	7.8	31	35.6
Ga7_UI_12_1_4.43_[+]	12	FU	4.4	10	35.6
F2:3-qFU-c12-1	12	FU	4.14	1.58	37.1
FU12.2	12	FU	3	11	42.9
Lu8_UI_12_3_6.32_[+]	12	FU	6.3	25	53.6
FU12.1	12	FU	3	9	114.2
F2-qFU-c12-1	12	FU	3.01	0.09	167.9
qTL-FU-E4-Chr12	12	FU	0	15.5818	222.3
qLP-C12-1	12	LP	4.41	9.24	105.7
qLP-A12-1	12	LP	2.88	2.84	114.23
qLP-C12-2	12	LP	2.65	7.21	131.9
qTL-LP-E4-Chr12	12	LP	0	17.0839	184.6
qTL-LP-E1-Chr12	12	LP	0	12	193.901
Cs9_MIC2_12_1_3.56_[+]	12	Micronaire	3.6	13	1.7
Br8_MICm_12_1_3.65_[+]	12	Micronaire	3.6	11	3.7
FF12.1	12	Micronaire	3	10	9
qMIC-A12-1	12	Miconaire	3.4	2.72	11.15
Ge6_MIC_12_1_4.40_[+]	12	Micronaire	4.4	12	19.8
Cs9_MR_12_1_4.80_[+]	12	Micronaire	4.8	19	24.4
FF12.1	12	Micronaire	3	12	26.2
Br7_MICm_12_1_4.85_[+]	12	Micronaire	4.9	12	35.6
Ga7_H_12_1_4.15_[+]	12	Micronaire	4.1	11	35.6
FF12.1	12	Micronaire	3	13	46.5
q-MIC-12-1	12	Miconaire	0	17.45	102.5
qMC-07W-c12-1	12	Micronaire	3.16	9.06	70.6
qFM12-1	12	Micronaire	2.87	8.96	86
qTL-MV-E1-Chr12	12	Micronaire	0	15	193.901
Mp8_Elo_13_1_5.29_[+]	13	FE	5.3	15	26.1
qFE13-1	13	FE	2.52	8.91	29
ELA01.1	13	FE	3	9	59.7
BC2_ML_13_1_4.05_[-]	13	FL	4.1	7	0
qFL-13-1	13	FL	5.6	7.3	1.95
Lu8_UQLw_13_1_5.55_[+]	13	FL	5.5	22	9.9
FLA01.1	13	FL	3	10	59.7
FMrQtlc13_1h	13	FM	3.25	14.7	94.8
qFS-13-1	13	FS	3.9	5.8	7.6
qTL-LP-E2-Chr13	13	LP	0	17	48.303
q-MIC-13-1	13	Miconaire	0	16.55	34.8
qMIC-13-1	13	Micronaire	8.9	11.2	10.1
TC-qMC-c13-1	13	Micronaire	4.76	20.5	75.4
TC-qMC-c13-2	13	Micronaire	3.55	16.4	84.3
FFA01	13	Micronaire	3.49	2.7	92.8
qFE-08A-c14-1	14	FE	2.71	6.65	4.85
F2-qFE-c14-1	14	FE	2.78	11.26	168.96
FL14.1	14	FL	3	11	43.6
LEN-C14	14	FL	3.22	6.3	44
Mp8_ML_14_2_3.84_[-]	14	FL	3.8	13	68.2
FL14.2	14	FL	3	11	77.8
qFL14-1	14	FL	2.54	9.4	148.6
TC-qFL-c14-1	14	FL	2.64	8.49	167
Mp8_STR_14_1_3.84_[-]	14	FS	3.8	15	56.5
qFS-D2-1	14	FS	5.79	3.23	62.16
FS14	14	FS	6.22	4.4	104.7
F2-qFS-c14-1	14	FS	4.15	10.2	123.5
F2-qFS-c14-2	14	FS	3.97	12.13	167
qUI-14-1	14	FU	0	15.78	0
FU14.1	14	FU	3	0	77.8
UNI-C14	14	FU	2.52	4.8	85
FU14	14	FU	3	2.9	104.7
F2-qFU-c14-1	14	FU	3.03	9.73	181.67
LPcQtlc14_1h	14	LP	3.37	9.8	108.1
qLP-C14-1	14	LP	2.99	6.09	133
qLP-C14-2	14	LP	2.82	5.76	135.8
qMIC-D2-2	14	Miconaire	3.23	2.28	16.43
qFM14-1	14	Micronaire	2.64	7.99	24.8
FF14.2	14	Micronaire	3	10	32.9
qMC-07W-c14-1	14	Micronaire	3.46	9.13	42.85
FF14	14	Micronaire	3.95	5.5	90.1
FF14.1	14	Micronaire	3	11	105
MIC14.2	14	Micronaire	3	10	105
qFE-c15-1	15	FE	4.09	6.85	24.4
Br8_Elo_15_2_4.84_[+]	15	FE	4.8	12	39.4
Cs8_Elo_15_3_3.93_[+]	15	FE	3.9	14	41.7
Ga7_Elo_15_1_4.88_[+]	15	FE	4.9	16	46.8
ELO-C15	15	FE	3.1	10	103
qFE-07A-c15-1	15	FE	2.96	8.14	117.95
F2-qFL-c15-1	15	FL	2.95	0.05	54.5
F2-qFL-c15-2	15	FL	2.85	3.05	67.5
FL15.1	15	FL	3	9	158.5
qFS-D1-1	15	FS	5.08	2.4	54.7
qFS-D1-3	15	FS	3.23	3.34	57.87
Ge6_STR_15_1_4.85_[-]	15	FS	4.9	17	68.2
qFS-D1-5	15	FS	3.13	3.19	100.62
qUI-15-1	15	FU	0	14.93	0
Br8_UI_15_2_6.22_[+]	15	FU	6.2	16	41.4
F2-qFU-c15-1	15	FU	3.42	23.46	66.4
qLP-c15-1	15	LP	3.96	7.59	22.5
qLP-C15-1	15	LP	2.63	5.89	49.4
qLP-C15-2	15	LP	3.31	7.09	55.2
qLP-D1-2	15	LP	3.21	3.57	57.87
qTL-LP-E4-Chr15	15	LP	0	22.2294	159.537
Lu7_Fin_15_1_4.17_[+]	15	Micronaire	4.2	13	32
Lu7_MIC_15_1_5.95_[+]	15	Micronaire	6	20	32
q-MIC-15-2	15	Miconaire	0	13.49	36.9
Br7_PM_15_3_3.59_[+]	15	Micronaire	3.6	11	38.7
Br7_PM_15_4_4.00_[+]	15	Micronaire	4	10	41.7
Br8_MR_15_2_3.44_[+]	15	Micronaire	3.4	8	41.7
TC-qMC-c15-1	15	Micronaire	3.76	13.5	46.5
Cs9_MIC2_15_1_3.55_[+]	15	Micronaire	3.5	13	47.8
Ga7_H_15_1_7.54_[+]	15	Micronaire	7.5	22	47.8
Cs9_Fin_15_1_3.57_[+]	15	Micronaire	3.6	17	49.8
q-MIC-15-1	15	Miconaire	0	10.81	146.2
Ga7_MR_15_1_6.41_[+]	15	Micronaire	6.4	24	49.8
qFE-08A-c16-1	16	FE	4.36	11.26	54.1
qFL16-1	16	FL	3.05	10.92	16.3
qFL-c16-1	16	FL	5.97	10.13	17.5
qFL16-2	16	FL	3.62	12.02	25.5
qFL16-3	16	FL	3.4	13.74	32.3
qFS16-1	16	FS	3.52	11.97	18.4
qFS16-2	16	FS	3.67	14.5	24.1
BC2S1_STR_16_1_3.38_[-]	16	FS	3.4	8	44.8
STR-C16	16	FS	2.63	5.4	65
F2:3-qFs-c16-1	16	FS	4.02	1	68.5
F2:3-qFS-c16-2	16	FS	4.16	1	88.5
qFS-D7-1	16	FS	3.87	2.13	121.47
BC1_UI_16_1_3.97_[-]	16	FU	4	14	0
F2:3-qFU-c16-1	16	FU	4.08	1.7	0
qFU16-1	16	FU	2.89	9.64	15.3
Mp8_UI_16_2_4.11_[+]	16	FU	4.1	13	15.5
qLP-08A-c16-1	16	LP	3.84	17.5	64.85
qLP-08A-c16-2	16	LP	4.2	17.64	69.5
qLP-C16-1	16	LP	3.55	10.53	137.1
qLP-C16-2	16	LP	6.29	14.74	143.2
qLP-C16-3	16	LP	7.52	17.21	148
qLP-C16-4	16	LP	6.41	15.07	152
qLP-C16-5	16	LP	5.12	13.42	156.1
qLP-C16-6	16	LP	4.39	10.11	177.7
qLP-C16-7	16	LP	5.79	11.6	189.3
qLP-C16-8	16	LP	4.1	9.39	192.8
q-MIC-16-2	16	Miconaire	0	9.12	121.1
q-MIC-16-1	16	Miconaire	0	10.17	137.9
Cs8_MIC_16_1_3.69_[+]	16	Micronaire	3.7	15	5.5
qMC--8A-c16-1	16	Micronaire	2.62	12.55	5.9
Br7_MICm_16_1_3.74_[+]	16	Micronaire	3.7	11	11.5
Mp8_H_16_1_5.51_[+]	16	Micronaire	5.5	22	12.7
qFM-c16-1	16	Micronaire	5.98	11.39	18.2
qFM16-3	16	Micronaire	2.68	10.77	25.5
Ga7_Hs_16_1_4.82_[+]	16	Micronaire	4.8	17	41.9
qFM16-2	16	Micronaire	6.44	20.94	44.2
qFM-D7-1	16	Micronaire	12.86	5.83	69.84
FIN-c16	16	Micronaire	3.64	16.5	81
qFM16-1	16	Micronaire	2.68	7.72	104.4
qFM-D7-2	16	Micronaire	9.06	3.43	121.47
ELO-C17	17	FE	4.91	16.7	32
EL17.1	17	FE	3	12	55.3
TC-qFE-c17-1	17	FE	3.23	14.9	101.5
FL17.1	17	FL	3	16	0
FL17.1a	17	FL	3	17	0
F2:3-qFL-c17-1	17	FL	2.74	15.37	0
FU17.1	17	FU	3	0	0
TC-qFU-c17-1	17	FU	4.84	4.4	67.9
F2-qFU-c17-1	17	FU	5.15	17.97	69.61
TC-qFU-c17-2	17	FU	3.11	5.7	76.9
F2-qFU-c17-2	17	FU	7.35	23.14	78.23
F2-qFU-c17-3	17	FU	4.42	17.33	86.96
F2-qFU-c17-4	17	FU	5.13	21.02	109.83
qTL-LP-E4-Chr17	17	LP	0	19.1901	26.9
qLP-c17-1	17	LP	7.79	15.52	29.9
qLP-C17-1	17	LP	10.81	27.51	91.3
qLP-C17-2	17	LP	11.7	26.4	94.9
qLP-C17-3	17	LP	3.39	10.8	100
qLP-C17-4	17	LP	6.51	15.78	114.6
qLP-C17-5	17	LP	7.72	19.38	118.7
MIC17.1	17	Micronaire	3	11	0.9
Br8_MICm_17_1_4.03_[+]	17	Micronaire	4	10	20.7
Br8_MR_17_1_4.10_[+]	17	Micronaire	4.1	9	20.7
Lu8_MR_17_1_4.04_[+]	17	Micronaire	4	13	20.7
Cs7_MR_17_1_3.52_[+]	17	Micronaire	3.5	9	22.7
Cs7_Fin_17_1_3.74_[+]	17	Micronaire	3.7	10	32.1
MIC17.2	17	Micronaire	3	16	55.3
qFE-c18-1	18	FE	4.28	5.29	49.3
qFE-c18-2	18	FE	3.95	5.69	62.6
qFL-18-1	18	FL	3	3.5	6.25
qFL-18-2	18	FL	3.9	5.2	33.25
BC2_ML_18_1_6.40_[+]	18	FL	6.4	15	94.7
LEN-C18	18	FL	4.28	9.7	142
qFS-18-1	18	FS	5	4.3	14.75
F2-qFS-c18-1	18	FS	2.53	3.1	18.2
qFS-18-2	18	FS	4.4	4	19.9
STR-1-C18	18	FS	3.2	11.8	53
BC2_STR_18_1_4.03_[+]	18	FS	4	9	90.7
STR-2-C18	18	FS	3.19	5.6	108
qUI-18-1	18	FU	0	9.37	0
BC2S1_UI_18_1_6.11_[+]	18	FU	6.1	11	23.8
F2-qFU-c18-1	18	FU	2.79	7.8	28.5
qFU18-1	18	FU	2.72	8.35	31.8
UNI-C18	18	FU	7.75	17.3	62
BC2_UI_18_1_6.49_[+]	18	FU	6.5	12	66.6
qMIC-18-1	18	Micronaire	5.4	4.1	15.2
F2:3-qMC-c18-1	18	Micronaire	4.03	1.27	19.67
FIN-c18	18	Micronaire	4.68	7.5	33
Cs9_MIC_18_1_4.96_[+]	18	Micronaire	5	19	37.4
Mp7_MIC_18_3_4.69_[+]	18	Micronaire	4.7	14	39.4
BC1_MR_18_1_4.91_[-]	18	Micronaire	4.9	17	43.2
BC1_Hs_18_1_3.61_[+]	18	Micronaire	3.6	12	44.1
F2-qMC-c18-1	18	Micronaire	2.75	5.44	57.2
Lu8_MIC_18_1_6.52_[+]	18	Micronaire	6.5	22	60.4
qMC-07A-c18-1	18	Micronaire	2.93	7.39	142.45
F2-qFE-c19-1	19	FE	4.42	20.08	31.5
ELD08.1	19	FE	3	17	35.5
Br7_Elo_19_1_4.72_[+]	19	FE	4.7	15	39.9
Br8_Elo_19_2_3.91_[+]	19	FE	3.9	10	43
TC-qFE-c19-1	19	FE	3.39	51.3	72.2
qFE19-1	19	FE	3.29	13.52	119.1
qFE19-2	19	FE	3.42	14	126.4
F2:3-qFE-c19-1	19	FE	2.65	3.96	130.3
BC2S1_Elo_19_2_6.69_[+]	19	FE	6.7	12	134.7
BC2_Elo_19_2_3.56_[+]	19	FE	3.6	6	135.3
BC1_Elo_19_2_5.74_[+]	19	FE	5.7	20	144
TC-qFE-c19-2	19	FE	3.38	3.9	151.11
TC-qFE-c19-3	19	FE	3.8	0.1	163.9
FLD08.1	19	FL	3	25	0
FLD08.1a	19	FL	3	26	0
FLD08.1b	19	FL	3	30	0
Ge6_ML_19_2_8.61_[+]	19	FL	8.6	40	37.9
Mp8_ML_19_2_3.79_[+]	19	FL	3.8	12	44.3
F2.5lQtlc19_1b	19	FL	3.51	13.8	48.2
BC1_ML_19_1_7.09_[+]	19	FL	7.1	25	61.4
BC1_UHML_19_1_6.99_[+]	19	FL	7	24	61.4
FLD08.2	19	FL	3	11	94.2
FLD08.2a	19	FL	3	9	94.2
FLD08.2b	19	FL	3	14	94.2
FLD08.2c	19	FL	3	9	94.2
FLD08.2d	19	FL	3	9	94.2
FLD08.2e	19	FL	3	9	94.2
qFL-D5-1	19	FL	3.14	2.75	110.33
F2-qFL-c19-1	19	FL	3	8.98	125.7
BC2S1_UHML_19_1_3.39_[-]	19	FL	3.4	6	135.3
F2-qFL-c19-2	19	FL	4.25	11.27	136.2
qFL-D5-1	19	FL	0	0	146.87
FMrQtlc19_1h	19	FM	3.78	16.5	96.2
Lu7_STR_19_1_7.36_[+]	19	FS	7.4	27	6
Lu7_STR_19_4_5.93_[+]	19	FS	5.9	19	37.9
q-STR-19-1	19	FS	0	11.7	113
q-STR-19-1	19	FS	0	12.74	192.7
FUD08.1	19	FU	3	8	0
qUI-19-1	19	FU	0	9.15	0
qFU-07A-c19-1	19	FU	3.67	18.48	14.6
Ga7_UI_19_2_4.31_[+]	19	FU	4.3	11	37.8
FUD08.2	19	FU	3	12	94.2
q-MIC-19-3	19	Miconaire	0	18.21	152.5
q-MIC-19-1	19	Miconaire	0	17.13	192.7
BC2_H_19_1_4.00_[-]	19	Micronaire	4	9	8
Cs8_PM_19_1_4.18_[+]	19	Micronaire	4.2	15	15.7
MICD08.1	19	Micronaire	3	25	35.5
FFD08.1	19	Micronaire	3	12	35.5
Mp7_MR_19_1_4.05_[+]	19	Micronaire	4.1	11	35.8
Lu7_MR_19_1_3.76_[+]	19	Micronaire	3.8	10	37.8
q-MIC-19-2	19	Miconaire	0	14.66	45.9
FFD08.2	19	Micronaire	3	20	53.4
MICD08.2	19	Micronaire	3	11	57.2
BC1_MIC_19_1_4.74_[-]	19	Micronaire	4.7	16	97
BC1_H_19_1_4.01_[-]	19	Micronaire	4	14	97.7
FFD08.3	19	Micronaire	3	11	99.9
qFM-D5-2	19	Micronaire	6.45	2.34	110.33
qMC-07X-c19-1	19	Micronaire	2.96	14.45	126.05
qTL-MV-E4-Chr19	19	Micronaire	0	18.5019	203.148
EL20.1	20	FE	3	15	30.1
BC2_Elo_20_1_6.05_[-]	20	FE	6	12	33.8
qFE-08A-c20-1	20	FE	6.37	17.14	57.75
ELO-1-C20	20	FE	4.31	8.3	97
ELO-2-C20	20	FE	5.69	12.1	132
FL20.1	20	FL	3	16	30.1
FL20.1a	20	FL	3	17	30.1
FL20.2	20	FL	3	8	66.1
BC2_UHML_20_2_3.29_[-]	20	FL	3.3	6	112.3
LEN-C20	20	FL	2.77	4.8	256
qFS20-1	20	FS	3.13	11.01	1.8
qFS-07A-c20-1	20	FS	3.25	12.21	57.75
BC2_UI_20_2_3.97_[-]	20	FU	4	9	29.8
qFU20-1	20	FU	3.03	9.42	61.7
UNI-C20	20	FU	3.97	10.6	117
qMIC-D10-1	20	Miconaire	5.26	6.8	52.83
FF20.1	20	Micronaire	3	10	44
Ge6_MIC_20_1_6.87_[-]	20	Micronaire	6.9	25	49.8
Mp7_MIC_20_2_4.62_[+]	20	Micronaire	4.6	15	77.6
FF20.3	20	Micronaire	3	19	137.7
FIN-c20	20	Micronaire	3.42	5.8	143
FMeQtlc21_1h	21	FE	3.55	18.5	1.5
FMeQtlc21_2h	21	FE	3.85	26.7	55.1
Lu8_Elo_21_1_3.52_[+]	21	FE	3.5	13	60.6
BC1_Elo_21_2_5.97_[-]	21	FE	6	21	89.1
ELD02.1	21	FE	3	21	90.5
Br7_Elo_21_1_4.92_[+]	21	FE	4.9	11	159.8
qTL-FE-E2-Chr21	21	FE	0	18	170.668
F2.5Qtlc21_1b	21	FL	3.14	12.4	19.2
FLD02.2	21	FL	3	24	32.8
qFL21-1	21	FL	2.98	11.13	41.8
Br7_ML_21_2_5.01_[+]	21	FL	5	15	60.3
Br7_UHML_21_1_4.66_[+]	21	FL	4.7	13	60.3
FLD02.1	21	FL	3	15	90.6
FLD02.1a	21	FL	3	24	106.8
qFL-08A-c21-1	21	FL	4.29	12.18	111.55
qFL-D11-1	21	FL	4	2.73	139.34
Mp7_STR_21_1_3.34_[-]	21	FS	3.3	9	32.9
Lu8_STR_21_3_7.47_[-]	21	FS	7.5	28	62.3
QFS-D11-1	21	FS	10.8	23.4	102
qFS-08A-c21-1	21	FS	2.72	8.38	111.55
FSD02	21	FS	3.79	12.3	117.6
qFS-D11-1	21	FS	4.41	3.7	139.34
STR-D02	21	FS	4.05	13.3	193
qFU21-1	21	FU	3.71	11.69	2.3
qTL-FU-E4-Chr21	21	FU	0	12.3449	83.779
TC-qFU-c21-1	21	FU	3	0.12	89.9
TC-qFU-c21-2	21	FU	3.59	2.9	106.1
qLP-C21-1	21	LP	2.86	6.16	60
qLP-D11-1	21	LP	2.64	2.73	106.62
GToQtlc21_1h	21	LP	3.33	10.4	108.8
Lu7_Hs_21_2_3.59_[+]	21	Micronaire	3.6	12	62.3
BC2S1_MR_21_2_6.12_[+]	21	Micronaire	6.1	11	65.1
FFD02.1	21	Micronaire	3	14	65.1
Br7_H_21_1_5.24_[+]	21	Micronaire	5.2	15	75.1
Cs9_Hs_21_1_3.48_[+]	21	Micronaire	3.5	16	77.1
qFM-D11-2	21	Micronaire	4.77	1.85	87.19
F2-qMC-c21-1	21	Micronaire	3.32	8.48	108.7
FFD02.1	21	Micronaire	3	32	117.6
Lu7_Fin_21_3_3.99_[+]	21	Micronaire	4	14	134.2
Lu8_Fin_21_1_4.17_[+]	21	Micronaire	4.2	13	148.4
ELO-C22	22	FE	3.94	13	24
qFL22-1	22	FL	4.63	22.58	0.5
FL22.1	22	FL	3	27	91.3
q-STR-22-1	22	FS	0	18.34	23.9
qFS22-1	22	FS	2.9	10.44	42.4
q-STR-22-2	22	FS	0	18.03	49.4
F2-qFU-c22-1	22	FU	3.07	1.83	6
qFU-07A-c22-1	22	FU	2.63	17.89	17.3
qFU-07A-c22-2	22	FU	2.77	14.59	51.7
GToQtlc22_1h	22	LP	3.88	12.6	81.9
Lu7_MIC_22_1_4.26_[+]	22	Micronaire	4.3	13	16.2
qFM-D4-1	22	Micronaire	6.21	2.26	102.49
FIN-c22	22	Micronaire	3.24	6.9	112
BC2_Elo_23_1_4.73_[-]	23	FE	4.7	8	21.3
ELO-C23	23	FE	4.83	8.8	30
FE23	23	FE	3.14	5.7	71.8
FE23	23	FE	4.59	8.9	111.6
TC-qFE-c23-1	23	FE	4.09	22.7	157.3
qFL-D9-1	23	FL	3.16	5.2	0
FL23.1	23	FL	3	13	35.34
FL23.1a	23	FL	3	14	35.34
FL23.1b	23	FL	3	16	35.34
BC1_UHML_23_1_3.60_[-]	23	FL	3.6	13	116.3
LEN-C23	23	FL	2.8	5.4	125
q-STR-23-1	23	FS	0	8.74	50.8
STR-1-C23	23	FS	4.78	12.2	57
F2:3-qFS-c23-1	23	FS	2.95	2.71	80.2
TC-qFS-c23-1	23	FS	5.09	16.2	80.2
TC-qFS-c23-2	23	FS	4.88	15.4	85.5
qTL-FS-E4-Chr23	23	FS	0	12.4197	87.5
qFS-D9-1	23	FS	6.84	3.3	89.85
BC1_STR_23_2_4.34_[-]	23	FS	4.3	15	98.4
BC2_STR_23_4_4.05_[-]	23	FS	4.1	7	100.3
STR-2-C23	23	FS	2.86	5	125
qFS-D9-2	23	FS	3.76	2.08	155.01
qUI-23-1	23	FU	0	15.43	0
qUI-23-2	23	FU	0	18.6	0
Ga7_UI_23_1_4.15_[+]	23	FU	4.1	10	28.4
FU23.1	23	FU	3	9	131.1
qLP-c23-1	23	LP	3.9	6.54	20.7
qLP-c23-2	23	LP	4.03	6.76	24.7
qLP-D9-1	23	LP	3.12	3.38	43.4
qTL-LP-E1-Chr23	23	LP	0	16	58.1
qLP-D9-2	23	LP	4.74	6.06	63.65
qTL-LP-E4-Chr23	23	LP	0	26.047	150.206
qMIC-D9-2	23	Miconaire	3.25	2.54	43.4
Cs8_MR_23_1_4.26_[+]	23	Micronaire	4.3	16	0
qFM-c23-1	23	Micronaire	7.2	12.33	18.1
qFM-c23-2	23	Micronaire	5.68	10.45	24.5
F2:3-qFE-c24-1	24	FE	3.69	34.12	37.2
ELONG-D03	24	FE	4.42	12.3	54
TC-qFE-c24-1	24	FE	3.72	11.8	130.1
TC-qFE-c24-2	24	FE	3.41	10.1	137.1
Cs8_UHML_24_1_3.79_[-]	24	FL	3.8	14	53.2
FLD03.1	24	FL	3	14	54
FLD03.1a	24	FL	3	20	54
FLD03.1b	24	FL	3	13	54
FLD03.1c	24	FL	3	23	54
FLD03.1d	24	FL	3	14	54
Cs9_UHML_24_1_4.45_[-]	24	FL	4.5	18	63.6
qTL-FS-E3-Chr24	24	FS	0	12.7887	91.098
F2:3-qFU-c24-1	24	FU	2.66	63.83	0
qUI-24-1	24	FU	0	26.48	0
qUI-24-2	24	FU	0	18.03	0
F2:3-qFU-c24-2	24	FU	2.52	15	25.4
qFU-08A-c24-1	24	FU	4.13	20.35	39.1
FUD03.1	24	FU	3	0	54
qLP-D8-1	24	LP	3.2	3.59	56.86
q-MIC-24-1	24	Miconaire	0	11.15	41.5
qMIC-D8-1	24	Miconaire	3.2	2.15	52.45
Ge6_MIC_24_2_7.14_[+]	24	Micronaire	7.1	41	7.4
BC2S1_MIC_24_1_4.71_[-]	24	Micronaire	4.7	12	8
BC2S1_H_24_1_3.68_[-]	24	Micronaire	3.7	8	16
qMC-07A-24-1	24	Micronaire	6.14	17.57	20.25
Ge6_MIC_24_3_4.85_[-]	24	Micronaire	4.8	14	29.8
qFM24-1	24	Micronaire	5.43	17.11	59.1
qFM24-2	24	Micronaire	5.55	19.93	72
TC-qMC-c24-1	24	Micronaire	4.75	3.8	94.7
TC-qMC-c24-2	24	Micronaire	9.5	5.8	101.6
SFC(3)	24	SFC	0	0	10.25
LEN-1-C25	25	FL	3.12	6.1	0
qFL-c25-1	25	FL	8.28	16.36	4
qTL-FE-E3-Chr25	25	FE	0	14.7421	48.13
LEN-2-C25	25	FL	3.38	7.6	51
STR-C25	25	FS	3.4	7.6	51
q-STR-25-2	25	FS	0	13.48	51.5
FS25	25	FS	3.43	3.9	81.1
q-STR-25-1	25	FS	0	14.53	98.3
q-MIC-25-3	25	Miconaire	0	15.08	175.1
FIN-c25	25	Micronaire	2.96	7.6	0
Mp8_H_25_1_5.74_[+]	25	Micronaire	5.7	26	10.3
Mp8_MICf_25_1_3.74_[+]	25	Micronaire	3.7	16	11.6
BC2_Hs_25_1_3.62_[+]	25	Micronaire	3.6	8	14.2
Br8_MICm_25_1_3.43_[+]	25	Micronaire	3.4	8	18.2
Cs7_Fin_25_1_4.88_[+]	25	Micronaire	4.9	13	18.2
Cs9_MIC2_25_1_4.69_[+]	25	Micronaire	4.7	17	19.1
Cs9_Fin_25_1_4.72_[+]	25	Micronaire	4.7	22	21.1
Cs7_Hs_25_2_3.77_[+]	25	Micronaire	3.8	10	24.9
FF25	25	Micronaire	3.72	4.2	116.2
F2-qMC-c25-2	25	Micronaire	2.52	1.24	120.4
q-MIC-25-1	25	Miconaire	0	22.95	123.5
q-MIC-25-2	25	Miconaire	0	22.57	123.5
qFM25-1	25	Micronaire	3.36	12.28	34
qFM25-2	25	Micronaire	3.52	10.92	43.5
F2-qMC-c25-1	25	Micronaire	5.33	28.24	47.3
TC-qMC-c25-1	25	Micronaire	3.29	19.4	58.5
TC-qMC-c25-2	25	Micronaire	3.25	16.3	70.6
FF25.1	25	Micronaire	3	18	77.5
FF25.1	25	Micronaire	3	10	81.1
EL26.1	26	FE	3	8	35.1
Br7_Elo_26_1_3.72_[+]	26	FE	3.7	10	48.3
FL26.1	26	FL	3	15	4.9
FL26.1a	26	FL	3	18	4.9
BC2_UHML_26_1_4.22_[-]	26	FL	4.2	9	10
FL26.1b	26	FL	3	15	13.1
qFL-D12-1	26	FL	4.2	2.81	17.02
Ge6_UHML_26_2_3.68_[+]	26	FL	3.7	15	22.7
BC2S1_UHML_26_3_3.87_[-]	26	FL	3.9	7	53.1
Lu7_UHML_26_1_5.80_[+]	26	FL	5.8	22	54
Cs8_ML_26_2_6.53_[+]	26	FL	6.5	27	56.6
Lu7_ML_26_1_3.80_[+]	26	FL	3.8	14	56.6
Cs8_UHML_26_2_4.21_[+]	26	FL	4.2	22	58.7
LEN-1-C26	26	FL	4	13.4	76
TC-qFL-c26-1	26	FL	4.15	12.2	108.4
TC-qFL-c26-2	26	FL	4.16	12.1	113.9
LEN-2-C26	26	FL	3.58	6.7	138
F2-qFL-c26-1	26	FL	3.64	4.71	147.1
Mp7_STR_26_2_8.47_[+]	26	FS	8.5	28	50.3
q-STR-26-1	26	FS	0	11.32	60.6
qUI-26-1	26	FU	0	21.14	0
qUI-26-2	26	FU	0	12.99	0
Cs8_SFI_26_2_6.87_[-]	26	FU	6.9	21	54
qFU-07A-c26-1	26	FU	3.34	22.68	111.6
qFU-08A-c26-1	26	FU	4.4	19.64	121.55
q-MIC-26-1	26	Miconaire	0	11.35	108
Br7_Hs_26_1_4.31_[-]	26	Micronaire	4.3	12	28.7
MIC26.1	26	Micronaire	3	9	35.1
Ga7_Hs_26_1_6.20_[-]	26	Micronaire	6.2	23	37.8
FF26.1	26	Micronaire	3	16	38.4
Br8_Hs_26_2_5.62_[-]	26	Micronaire	5.6	22	41.6
F2-qMC-c26-1	26	Micronaire	2.56	0.21	95.5
qBW-A1-1	1	BW	3.08	3.08	15.35
Ge6_PF_1_(3.43-)	1	PF	3.43	0.103738	21.91
qSCY-07X-c1-1	1	SCY	3.2	9.87	48.7
qLY-07X-c1-1	1	LY	3.37	10.33	48.7
qLY-06A-c1-1	1	LY	4.22	15.44	51.3
qTL-LP-E2-Chr1-1	1	LP	0	15	64.129
qTL-LP-E2-Chr1-2	1	LP	0	15	74.634
Ga7_BollLocNo_1_(3.43+)	1	BLN	3.43	0.091211	82.11
qTL-LP-E3-Chr1	1	LP	0	24.1086	83.2
Br7_BollLocNo_2_(3.35+)	2	BLN	3.35	0.08119	40.71
HI2	2	HI	2.92	5	61.8
BW2	2	BW	3.9	4.8	61.8
SCY2	2	SCY	3.07	4.1	61.8
qTL-BW-E2-Chr2	2	BW	0	13	107.128
Br8_PF_3_(4.6+)	3	PF	4.6	0.128195	18.5
Br7_PF_3_(3.4+)	3	PF	3.4	0.128195	18.51
Lu8_PF_3_(4.2+)	3	PF	4.2	0.115201	20.9
qSCY-07A-c3-1	3	SCY	3.18	7.99	56.05
qLY-07A-c3-1	3	LY	2.64	6.82	56.05
qTL-SI-E3-Chr3	3	SI	0	15.7782	63.784
qTL-LP-E3-Chr3	3	LP	0	21.0787	63.784
qTL-SI-E1-Chr3	3	SI	0	13	85.92
Ge6_PF_4_(3.84-)	4	PF	3.84	0.117882	37.41
qBW-A5-1	5	BW	3.22	2.22	0
qLP-08A-c5-1	5	LP	2.87	18.06	2
Ge6_PF_5_(4.92+)	5	PF	4.92	0.18802	40.01
Cs8_BollLocNo_5_(3.62-)	5	BLN	3.62	0.109459	42.71
BW5	5	BW	3.48	4.4	104.4
qLP-C5-1	5	LP	3.88	7.5	145.3
qBW-08A-c5-1	5	BW	3.08	12.45	150.85
qLP-C5-2	5	LP	3.23	6.84	151.1
qLP-C5-3	5	LP	2.52	5.4	156.8
qSI-A5-2	5	SI	2.54	1.49	214.2
Lu7_PF_6_(7.26+)	6	PF	7.26	0.265329	15.61
Ga7_PF_6_(4.25+)	6	PF	4.25	0.11464	33.01
SIxQtlc06_1b	6	SI	3.1	11.1	58.1
qLY-08A-c7-1	7	LY	2.68	11.03	2.75
qSCY-06A-c7-1	7	SCY	3.3	9.26	7.3
qLY-06A-c7-1	7	LY	4.1	14.95	7.3
qLP-07X-c7-1	7	LP	2.73	16.67	22.2
qLP-c7-1	7	LP	4.84	8.97	56.7
qLP-08A-c7-1	7	LP	3.33	15.19	57.7
Mp8_BollLocNo_7_(3.64+)	7	BLN	3.64	0.077579	59.21
HIA02	8	HI	4.32	4.4	51.2
BNA02	8	BN	4.13	5.3	51.2
SCYA02	8	SCY	4.07	4.7	51.2
qSI-A8-2	8	SI	0	0	129.88
LogSDCT-A02	8	SM	3.1	6.4	142
qSCY-06A-c9-1	9	SCY	4.23	12.96	16
qTL-BW-E3-Chr9	9	BW	0	12.9257	43.5
qSCY-07A-c9-1	9	SCY	2.94	9.97	50.05
qLY-07A-c9-1	9	LY	2.76	9.64	50.05
Ga7_PF_9_(4.21+)	9	PF	4.21	0.117257	62.91
Lu7_PF_9_(3.94+)	9	PF	3.94	0.123594	66.01
SW	9	SW	5.17	23	95.7
NS	9	SCY	4.42	22	95.7
qTL-LP-E3-Chr9	9	LP	0	18.6359	104
qTL-SI-E1-Chr9-2	9	SI	0	29	124.208
qTL-SI-E2-Chr9	9	SI	0	23	124.208
qTL-SI-E1-Chr9-1	9	SI	0	13.4881	135.298
qLP-C9-1	9	LP	2.55	4.73	189.5
Cs8_SN_10_(5.56+)	10	SN	5.56	0.111291	16.11
qBW-A10-1	10	BW	3.09	3.16	16.46
qSW.SP.c10-3	10	SW	0	15	20.2
qBW-A10-2	10	BW	3.45	3.54	27.16
qTL-BN-E4-Chr10	10	BN	0	17.2767	30.312
qSCY-06A-c10-1	10	SCY	6.48	14.34	39.35
qSI-A10-2	10	SI	2.55	1.69	58.68
qLP-C10-1	10	LP	3.09	5.92	85.3
qLP-C10-2	10	LP	3.28	6.75	87.8
Br8_PF_11_(3.61-)	11	PF	3.61	0.0801933	0
Ga7_PF_11_(3.87+)	11	PF	3.87	0.106851	0.01
qBW-A11-1	11	BW	3.79	3.89	9.85
qBW-08A-c11-1	11	BW	6.59	21.12	69.5
qTL-BN-E1-Chr11	11	BN	0	14	121.923
qBW-A12-1	12	BW	11.69	12.67	69.37
qSI-A10-3	12	SI	3.71	4.49	76.57
qLP-C12-1	12	LP	4.41	9.24	105.7
qLP-A12-1	12	LP	2.88	2.84	114.23
qLP-C12-2	12	LP	2.65	7.21	131.9
qTL-LP-E4-Chr12	12	LP	0	17.0839	184.6
qTL-LP-E1-Chr12	12	LP	0	12	193.901
qSCY-07A-c13-1	13	SCY	5.09	19.13	29.85
qLY-07A-c13-1	13	LY	4.35	16.77	29.85
qTL-LP-E2-Chr13	13	LP	0	17	48.303
BWA01	13	BW	3.71	6.4	115.7
qSCY-07X-c14-1	14	SCY	2.51	6.96	4.85
qLY-07X-c14-1	14	LY	2.5	6.88	4.85
BW14	14	BW	5.36	9.3	45
Lu8_PF_14_(4.86+)	14	PF	4.86	0.138522	77.1
BW14	14	BW	6.05	12.3	90.1
SCY14	14	SCY	4.01	5.8	90.1
HI14	14	HI	3.26	5.8	104.7
LPcQtlc14_1h	14	LP	3.37	9.8	108.1
qLP-C14-1	14	LP	2.99	6.09	133
qLP-C14-2	14	LP	2.82	5.76	135.8
SCY15	15	SCY	3.25	6.1	12.2
qLP-c15-1	15	LP	3.96	7.59	22.5
qLP-C15-1	15	LP	2.63	5.89	49.4
qLP-C15-2	15	LP	3.31	7.09	55.2
qLP-D1-2	15	LP	3.21	3.57	57.87
LWpQtlc15_1b	15	LW	6.01	18.1	78.3
LWpQtlc15_1b	15	LW	4.43	25.6	78.3
qTL-LP-E4-Chr15	15	LP	0	22.2294	159.537
qTL-SI-E1-Chr15	15	SI	0	19	167.492
qTL-BN-E4-Chr16	16	BN	0	16.2032	22.186
qLP-08A-c16-1	16	LP	3.84	17.5	64.85
qLP-08A-c16-2	16	LP	4.2	17.64	69.5
qLP-C16-1	16	LP	3.55	10.53	137.1
qLP-C16-2	16	LP	6.29	14.74	143.2
qLP-C16-3	16	LP	7.52	17.21	148
qLP-C16-4	16	LP	6.41	15.07	152
qLP-C16-5	16	LP	5.12	13.42	156.1
qLP-C16-6	16	LP	4.39	10.11	177.7
qLP-C16-7	16	LP	5.79	11.6	189.3
qLP-C16-8	16	LP	4.1	9.39	192.8
qTL-BW-E4-Chr17	17	BW	0	17.6708	26.9
qTL-LP-E4-Chr17	17	LP	0	19.1901	26.9
qLP-c17-1	17	LP	7.79	15.52	29.9
qTL-SI-E1-Chr17-1	17	SI	0	21	73.251
qTL-SI-E2-Chr17-1	17	SI	0	19	73.251
qLP-C17-1	17	LP	10.81	27.51	91.3
qTL-SI-E1-Chr17-2	17	SI	0	23	93.981
qTL-SI-E2-Chr17-2	17	SI	0	20	93.981
qLP-C17-2	17	LP	11.7	26.4	94.9
qLP-C17-3	17	LP	3.39	10.8	100
qLP-C17-4	17	LP	6.51	15.78	114.6
qLP-C17-5	17	LP	7.72	19.38	118.7
qLY-06A-c18-1	18	LY	3.08	7.71	0.35
qBW-D13-1	18	BW	5.31	5.51	8.78
qSI-D13-1	18	SI	4.77	5.82	8.78
qBW-06A-c18-1	18	BW	3.21	16.4	9
qBW-07X-c18-1	18	BW	2.67	10.52	17
Cs8_PF_18_(3.96+)	18	PF	3.96	0.137618	33.21
HI18	18	HI	3.28	6.8	44.8
SCY18	18	SCY	2.84	5.4	44.8
qTL-SI-E3-Chr18-1	18	SI	0	20.968	79.354
qTL-BW-E1-Chr18-1	18	BW	0	19	79.354
HI18	18	HI	4.89	8.4	81.7
SCY18	18	SCY	3.35	20.5	81.7
qTL-BW-E1-Chr18-2	18	BW	0	20	88.468
qTL-SI-E3-Chr18-2	18	SI	0	13.4332	98.711
qTL-BN-E1-Chr18	18	BN	0	15	98.711
qTL-BW-E3-Chr18	18	BW	0	22.2496	129.122
qSCY-07X-c18-1	18	SCY	2.56	8.03	142.45
qLY-07X-c18-1	18	LY	2.61	8.26	142.45
qBW-07X-c18-2	18	BW	4.59	19.58	142.45
Br7_BollLocNo_19_(3.93+)	19	BLN	3.93	0.099004	46.21
SIxQtlc19_1h	19	SI	3.15	9.9	160.4
Cs9_PF_20_(5.27+)	20	PF	5.27	0.191009	26.6
Cs8_PF_20_(6.57+)	20	PF	6.57	0.245927	26.61
Cs9_PF_21_(3.82+)	21	PF	3.82	0.13118	17.3
Br8_PF_21_(4.13+)	21	PF	4.13	0.110897	28.9
Lu8_PF_21_(5.32+)	21	PF	5.32	0.170129	30.9
qBW-06A-c21-1	21	BW	4.15	25.27	45.35
qLP-C21-1	21	LP	2.86	6.16	60
BWD02	21	BW	3.37	5.4	65.1
BND02	21	BN	3.01	4.8	90.5
LWpQtlc21_1b	21	LW	11.18	30.6	94.8
SWpQtlc21_1b	21	SW	3.49	16	94.8
SWpQtlc21_1b	21	SW	6.51	18.9	94.8
qLP-D11-1	21	LP	2.64	2.73	106.62
LIxQtlc21_1h	21	LI	3.84	12	108.8
GToQtlc21_1h	21	LP	3.33	10.4	108.8
qSI-D11-1	21	SI	2.83	1.97	135.82
qTL-SI-E1-Chr21-1	21	SI	0	22	223.497
qTL-SI-E2-Chr21	21	SI	0	28	223.497
qTL-SI-E1-Chr21-2	21	SI	0	14	233.289
qBW-07A-c22-1	22	BW	2.99	12.04	3.65
BW22	22	BW	3.62	9.9	19.5
GToQtlc22_1h	22	LP	3.88	12.6	81.9
qLP-c23-1	23	LP	3.9	6.54	20.7
qLP-c23-2	23	LP	4.03	6.76	24.7
Mp8_BollLocNo_23_(4.32+)	23	BLN	4.23	0.150275	42.51
qLP-D9-1	23	LP	3.12	3.38	43.4
qTL-SI-E2-Chr23	23	SI	0	13	58.1
qTL-LP-E1-Chr23	23	LP	0	16	58.1
qLP-D9-2	23	LP	4.74	6.06	63.65
LB-chr23	23	LB	4.67	54.1	111.9
qTL-SI-E1-Chr23	23	SI	0	24	127.542
qTL-LP-E4-Chr23	23	LP	0	26.047	150.206
qSCY-08A-c24-1	24	SCY	3.07	8.75	20.25
qLY-08A-c24-1	24	LY	2.77	7.88	20.25
qTL-BW-E4-Chr24	24	BW	0	12.5719	20.921
qBW-07A-c24-1	24	BW	2.77	13.54	39.1
qLP-D8-1	24	LP	3.2	3.59	56.86
Br7_BollLocNo_24_(5.73+)	24	BLN	5.73	0.157759	72.51
qTL-SI-E1-Chr24	24	SI	0	13	91.098
BW25	25	BW	5.92	7.1	15.4
qSCY-06A-c25-1	25	SCY	5.09	15.27	32
qBW-06A-c25-1	25	BW	2.54	8.48	63.2
SCY25	25	SCY	3.35	16.2	81.1
LB-chr25	25	LB	3.07	7.9	96.5
qTL-SI-E1-Chr25	25	SI	0	22	153.955
qTL-SI-E2-Chr25	25	SI	0	22	153.955
qSCY-06A-c26-1	26	SCY	2.58	7.06	53.45
qBW-06A-c26-1	26	BW	2.8	14.44	53.45
qSCY-06A-c26-2	26	SCY	3.91	8.17	80.15
Percent Fiber (PF):	The percent of fiber present after ginning
Seedcotton Yield (SCY):	An expression of the seedcotton weight in kg per harvested unit area
Lint Yield (LY):	An expression of lint weight in kg per harvested unit area
Lint Percentage (LP):	The ratio by weight of lint to seedcotton
Lint Index (LI):	The weight of lint obtained from 100 seeds measured in grams
Fiber Elongation (FE):	Percentage change in length based on the length of the sample prior to tensile stress
Fiber Strength (FS):	The force necessary to break a beard of fibers that are clamped between two sets of jaws and is measured in grams per denier
Fiber Uniformity (FU):	The ratio of the upper-half of fiber length and the mean length and is expressed as a percentage
Fiber length (FL):	The average length of the longest half of the fibers measured in millimeters (mm)
Micronaire (MIC):	A measure of fiber fineness and maturity accomplished by using a mass of fibers compressed into a space of known volume and air permeability and compressed
Short Fiber Content (SFC):	The percentage of fibers shorter than one-half inch
Fiber Maturity (FM)：	:The extent of development in the secondary walls of the fiber

## Sheet: Table S4
Table S4 The list of fiber quality and yield QTL hotspots in interspecific G. hirsutum × G. barbadense populations
Chromosome (Number of hotspots)	Hotspots (Number of QTL)	Trait	Hotspots segment
			Genetic segment		Physical segment
A01/c1 (6)	FL_Hotspot_c1_1 (7)	FL	48.9	68.9	37.5334	83.6475
	FL_Hotspot_c1_2 (4)	FL	65.3	85.3	9.11743	24.5481
	FS_Hotspot_c1 (4)	FS	75.5	95.5	9.30199	15.6305
	MIC_Hotspot_c1_1 (4)	MIC	34.8	54.8	80.8433	87.791
	MIC_Hotspot_c1_2 (6)	MIC	66.6	86.6	8.58116	27.5504
A03/c3 (3)	FL_Hotspot_c3_1 (9)	FL	4.4	24.4	5.26126	29.1761
	FL_Hotspot_c3_2 (4)	FL	33.1	53.1	39.579	63.4938
	MIC_Hotspot_c3 (4)	MIC	25	45	51.5665	100.26
A04/c4 (2)	FL_Hotspot_c4 (5)	FL	52.4	72.4	1.92472	18.7715
	MIC_Hotspot_c4 (4)	MIC	94.5	114.5	21.6636	28.8682
A05/c5 (4)	FL_Hotspot_c5 (4)	FL	0	20	0	16.6682
	FU_Hotspot_c5 (4)	FU	12	32	10.0009	26.6691
	MIC_Hotspot_c5_1 (5)	MIC	0	20	0	16.6682
	MIC_Hotspot_c5_2 (4)	MIC	26.1	46.1	21.752	85.2536
A06/c6 (2)	MIC_Hotspot_c6_1 (5)	MIC	0	20	0	21.2614
	MIC_Hotspot_c6_2 (4)	MIC	24.22	44.22	25.7476	47.009
A11/c11 (2)	FL_Hotspot_c11 (4)	FL	0	20	88.8613	93.32
	FS_Hotspot_c11 (4)	FS	0	20	88.8613	93.32
A12/c12 (4)	FL_Hotspot_c12 (4)	FL	72.9	92.9	60.9156	64.6982
	FU_Hotspot_c12 (9)	FU	22.7	42.7	82.0332	87.4637
	MIC_Hotspot_c12_1 (6)	MIC	0	20	83.0686	87.4405
	MIC_Hotspot_c12_2 (4)	MIC	25.76	45.76	81.8984	87.4619
A13/c13	FL_Hotspot_c13 (4)	FL	0	20	59.3938	79.6
D01/c15 (2)	FE_Hotspot_c15 (4)	FE	22.9	42.9	54.7433	57.8746
	MIC_Hotspot_c15 (10)	MIC	23	43	54.7277	57.859
D07/c16 (4)	FL_Hotspot_c16 (4)	FL	14.2	34.2	48.1553	54.4933
	FU_Hotspot_c16 (4)	FU	0	20	51.8664	55.31
	MIC_Hotspot_c16 (5)	MIC	0	20	51.8664	55.31
	LP_Hotspot_c16 (5)	LP	134.7	154.7	0.611436	1.7719
D03/c17 (3)	FU_Hotspot_c17 (6)	FU	65.9	85.9	1.9036	12.3312
	LP_Hotspot_c17 (5)	LP	90.2	110.2	0.12198	8.57353
	MIC_Hotspot_c17 (5)	MIC	0	20	32.5935	46.69
D13/c18 (1)	MIC_Hotspot_c18 (7)	MIC	14.4	34.4	53.2894	57.4991
D05/c19 (6)	FE_Hotspot_c19_1 (4)	FE	30.5	50.5	52.2393	61.5933
	FE_Hotspot_c19_2 (6)	FE	111.2	131.2	35.515	40.2823
	FL_Hotspot_c19_1 (5)	FL	32.6	52.6	54.4117	57.9193
	FL_Hotspot_c19_2 (6)	FL	57.2	77.2	47.2569	50.394
	FL_Hotspot_c19_3 (4)	FL	122.5	142.5	15.799	33.1599
	MIC_Hotspot_c19 (5)	MIC	31.41	51.41	43.2367	52.3022
D11/c21 (1)	MIC_Hotspot_c21 (5)	MIC	52.3	72.3	42.7356	49.196
D09/c23 (1)	FS_Hotspot_C23 (7)	FS	75.2	95.2	7.4214	13.5226
D08/c24 (2)	FL_Hotspot_C24 (7)	FL	44.5	64.5	50.0955	54.5374
	MIC_Hotspot_C24 (5)	MIC	2.2	22.2	62.2789	65.5321
D06/c25 (2)	MIC_Hotspot_C25_1 (9)	MIC	0	20	0	30.7494
	MIC_Hotspot_C25_2 (4)	MIC	115.71	135.71	8.68246	10.1832
D12/c26 (3)	FL_Hotspot_C26_1 (6)	FL	0	20	51.4973	59.11
	FL_Hotspot_C26_2 (6)	FL	34.4	54.4	44.1449	54.2078
	MIC_Hotspot_C26 (5)	MIC	23.4	43.4	49.1357	55.4265

## Sheet: Table S5
Table S5 The single nucleotide polymorphism (SNP) of the genes localized within the fiber quality quantitative trait loci (QTL) hotspot
Gene ID	Chromosome_SNP_Position	REF (TM-1_NAU)	ALT	CCRI 36	Hai 7124	Non_Synonymous
Gh_A01G1265	A01_SNP_75278507	T	G	T	G	synonymous
	A01_SNP_75279139	C	A	C	A	nonsynonymous
	A01_SNP_75278618	C	T	C	T	synonymous
Gh_A01G0770	A01_SNP_16261965	A	C	A	C	synonymous
Gh_A03G0883	A03_SNP_56268582	T	C	T	C	nonsynonymous
	A03_SNP_56268668	C	A	C	A	nonsynonymous
	A03_SNP_56269274	G	C	G	C	nonsynonymous
Gh_A03G1469	A03_SNP_94860485	T	C	T	C	nonsynonymous
	A03_SNP_94863038	C	T	C	T	synonymous
Gh_A05G1126	A05_SNP_11408439	T	G	T	G	nonsynonymous
Gh_A05G2120	A05_SNP_24158570	C	T	C	T	nonsynonymous
Gh_A05G2342	A05_SNP_28567212	A	G	A	G	nonsynonymous
Gh_A05G3179	A05_SNP_83357615	G	A	G	A	nonsynonymous
	A05_SNP_83357788	C	G	C	G	nonsynonymous
	A05_SNP_83358199	A	G	A	G	nonsynonymous
Gh_A12G1020	A12_SNP_61827244	T	C	T	C	synonymous
	A12_SNP_61827377	A	G	A	G	nonsynonymous
Gh_A13G1399	A13_SNP_70850437	G	A	G	A	nonsynonymous
Gh_D03G1250	D03_SNP_39979124	G	T	G	T	nonsynonymous
Gh_D05G2713	D05_SNP_29061704	C	T	C	T	nonsynonymous
	D05_SNP_29062660	A	G	A	G	nonsynonymous
	D05_SNP_29062971	C	T	C	T	synonymous
	D05_SNP_29064322	A	T	A	T	synonymous
Gh_D06G0184	D06_SNP_1821446	G	A	A	G	nonsynonymous
	D06_SNP_1821486	A	T	T	A	nonsynonymous
	D06_SNP_1821996	T	G	G	T	nonsynonymous
Gh_D06G0886	D06_SNP_16922198	C	G	C	G	synonymous
	D06_SNP_16922411	C	T	C	T	synonymous
Gh_D07G2090	D07_SNP_50916386	A	G	A	G	synonymous
Gh_D11G2407	D11_SNP_47937585	T	G	T	G	nonsynonymous
	D11_SNP_47937659	T	G	T	G	nonsynonymous
	D11_SNP_47938612	T	C	T	C	synonymous
Gh_D11G2341	D11_SNP_45220974	C	T	C	T	nonsynonymous
Gh_D11G2347	D11_SNP_45682145	G	A	G	A	synonymous
	D11_SNP_45682284	C	T	C	T	nonsynonymous
Gh_D12G1628	D12_SNP_47603353	G	A	G	A	synonymous
Gh_D12G1630	D12_SNP_47650373	T	A	T	A	synonymous
	D12_SNP_47650374	C	T	C	T	nonsynonymous
	D12_SNP_47650442	G	C	G	C	nonsynonymous
	D12_SNP_47650460	A	C	A	C	nonsynonymous
Gh_D12G1747	D12_SNP_49762738	A	G	A	G	nonsynonymous
	D12_SNP_49763474	G	A	G	A	nonsynonymous
